# Supplementary material for: Microbial dysbiosis and the host airway epithelial response: insights into HIV-associated COPD using multi’omics profiling
Source: Respir Res. 2023 May 4;24:124. doi: 10.1186/s12931-023-02431-4 (PMC10161506; doi:10.1186/s12931-023-02431-4)
Supplement: Supplementary file 2 — Additional file 2. Containing DIABLO results by COPD status. [file 12931_2023_2431_MOESM2_ESM.csv]

Var1	Var2	value
cg23601468_TIMP3;SYN3	k__Bacteria;p__Bacteroidetes;c__Bacteroidia;o__Bacteroidales;f__Prevotellaceae;g__Prevotella_p__Bacteroidetes g__Prevotella	0.799362028615492
cg13623137_	cg23601468_TIMP3;SYN3	0.799174772601019
ENSG00000166415.15_4_WDR72	cg23601468_TIMP3;SYN3	-0.798913376636688
cg13623137_	k__Bacteria;p__Bacteroidetes;c__Bacteroidia;o__Bacteroidales;f__Prevotellaceae;g__Prevotella_p__Bacteroidetes g__Prevotella	0.797147793053638
ENSG00000166415.15_4_WDR72	k__Bacteria;p__Bacteroidetes;c__Bacteroidia;o__Bacteroidales;f__Prevotellaceae;g__Prevotella_p__Bacteroidetes g__Prevotella	-0.797045492463081
ENSG00000166415.15_4_WDR72	cg13623137_	-0.796664569823143
cg21278764_UTP11L	cg23601468_TIMP3;SYN3	0.793378421848237
cg13623137_	cg21278764_UTP11L	0.791262595344997
cg21278764_UTP11L	k__Bacteria;p__Bacteroidetes;c__Bacteroidia;o__Bacteroidales;f__Prevotellaceae;g__Prevotella_p__Bacteroidetes g__Prevotella	0.791035172720036
ENSG00000166415.15_4_WDR72	cg21278764_UTP11L	-0.784101385536456
ENSG00000151632.17_4_AKR1C2	cg21278764_UTP11L	-0.775152874491738
cg02716218_	cg21278764_UTP11L	0.772459992309701
cg02716218_	cg23601468_TIMP3;SYN3	0.771813871720614
cg02716218_	cg13623137_	0.769723878410883
cg02716218_	k__Bacteria;p__Bacteroidetes;c__Bacteroidia;o__Bacteroidales;f__Prevotellaceae;g__Prevotella_p__Bacteroidetes g__Prevotella	0.769666065880765
ENSG00000143379.12_3_SETDB1	ENSG00000166415.15_4_WDR72	-0.768700465260652
cg20376568_	cg23601468_TIMP3;SYN3	0.76827009031238
cg20376568_	cg21278764_UTP11L	0.767869084849465
ENSG00000151632.17_4_AKR1C2	cg23601468_TIMP3;SYN3	-0.767777972951044
cg13623137_	cg20376568_	0.766183931006418
cg20376568_	k__Bacteria;p__Bacteroidetes;c__Bacteroidia;o__Bacteroidales;f__Prevotellaceae;g__Prevotella_p__Bacteroidetes g__Prevotella	0.766156112943489
ENSG00000151632.17_4_AKR1C2	cg13623137_	-0.765736059876507
ENSG00000166415.15_4_WDR72	cg02716218_	-0.765489964702784
ENSG00000151632.17_4_AKR1C2	k__Bacteria;p__Bacteroidetes;c__Bacteroidia;o__Bacteroidales;f__Prevotellaceae;g__Prevotella_p__Bacteroidetes g__Prevotella	-0.765486873444653
ENSG00000143379.12_3_SETDB1	cg23601468_TIMP3;SYN3	0.762877210357311
ENSG00000166415.15_4_WDR72	cg20376568_	-0.762466549006636
cg06759993_PHACTR2	cg23601468_TIMP3;SYN3	-0.762080550218938
ENSG00000143379.12_3_SETDB1	k__Bacteria;p__Bacteroidetes;c__Bacteroidia;o__Bacteroidales;f__Prevotellaceae;g__Prevotella_p__Bacteroidetes g__Prevotella	0.761343234628624
ENSG00000166415.15_4_WDR72	cg06759993_PHACTR2	0.760707886449031
ENSG00000143379.12_3_SETDB1	cg13623137_	0.760669816345101
cg06759993_PHACTR2	k__Bacteria;p__Bacteroidetes;c__Bacteroidia;o__Bacteroidales;f__Prevotellaceae;g__Prevotella_p__Bacteroidetes g__Prevotella	-0.76019745944958
cg06759993_PHACTR2	cg13623137_	-0.759959782049608
ENSG00000151632.17_4_AKR1C2	ENSG00000166415.15_4_WDR72	0.758319314653308
cg06759993_PHACTR2	cg21278764_UTP11L	-0.752365766050636
cg08331284_ZMIZ1	cg21278764_UTP11L	0.751569354593019
cg08331284_ZMIZ1	cg23601468_TIMP3;SYN3	0.750012155332165
ENSG00000151632.17_4_AKR1C2	cg02716218_	-0.748124229449758
cg08331284_ZMIZ1	cg13623137_	0.74798632735695
cg08331284_ZMIZ1	k__Bacteria;p__Bacteroidetes;c__Bacteroidia;o__Bacteroidales;f__Prevotellaceae;g__Prevotella_p__Bacteroidetes g__Prevotella	0.74790368825239
cg02716218_	cg20376568_	0.744114926955991
ENSG00000151632.17_4_AKR1C2	cg20376568_	-0.743605140480046
ENSG00000166415.15_4_WDR72	cg08331284_ZMIZ1	-0.743429585641292
cg23601468_TIMP3;SYN3	cg27099951_RP11-795G3.3;LRRC49;RP11-138H8.5	-0.740133217313542
ENSG00000166415.15_4_WDR72	cg27099951_RP11-795G3.3;LRRC49;RP11-138H8.5	0.739741025026806
cg27099951_RP11-795G3.3;LRRC49;RP11-138H8.5	k__Bacteria;p__Bacteroidetes;c__Bacteroidia;o__Bacteroidales;f__Prevotellaceae;g__Prevotella_p__Bacteroidetes g__Prevotella	-0.738350256716946
cg13623137_	cg27099951_RP11-795G3.3;LRRC49;RP11-138H8.5	-0.73806249051658
cg15350627_RP5-940J5.3;GAPDH	cg23601468_TIMP3;SYN3	0.737966997558456
ENSG00000143379.12_3_SETDB1	cg21278764_UTP11L	0.73785666096195
cg17989667_	cg23601468_TIMP3;SYN3	-0.737596341561333
ENSG00000166415.15_4_WDR72	cg15350627_RP5-940J5.3;GAPDH	-0.737320015303863
cg15350627_RP5-940J5.3;GAPDH	k__Bacteria;p__Bacteroidetes;c__Bacteroidia;o__Bacteroidales;f__Prevotellaceae;g__Prevotella_p__Bacteroidetes g__Prevotella	0.736176770796675
ENSG00000166415.15_4_WDR72	cg17989667_	0.736096877250982
cg13623137_	cg15350627_RP5-940J5.3;GAPDH	0.735905332936487
cg17989667_	k__Bacteria;p__Bacteroidetes;c__Bacteroidia;o__Bacteroidales;f__Prevotellaceae;g__Prevotella_p__Bacteroidetes g__Prevotella	-0.735765414438995
cg13623137_	cg17989667_	-0.735545713961122
cg22528526_AC012668.2;AC122136.1	cg23601468_TIMP3;SYN3	0.73509021400416
cg21278764_UTP11L	cg22528526_AC012668.2;AC122136.1	0.733892633717108
cg13623137_	cg22528526_AC012668.2;AC122136.1	0.7330896598066
cg22528526_AC012668.2;AC122136.1	k__Bacteria;p__Bacteroidetes;c__Bacteroidia;o__Bacteroidales;f__Prevotellaceae;g__Prevotella_p__Bacteroidetes g__Prevotella	0.733086216093418
cg02716218_	cg06759993_PHACTR2	-0.732744800084101
cg01267797_SERINC5	cg23601468_TIMP3;SYN3	0.731791227281865
ENSG00000166415.15_4_WDR72	cg01267797_SERINC5	-0.731203083426661
cg01267797_SERINC5	k__Bacteria;p__Bacteroidetes;c__Bacteroidia;o__Bacteroidales;f__Prevotellaceae;g__Prevotella_p__Bacteroidetes g__Prevotella	0.730018588259707
ENSG00000166415.15_4_WDR72	cg22528526_AC012668.2;AC122136.1	-0.729920292497988
cg01267797_SERINC5	cg13623137_	0.72974618941692
cg06759993_PHACTR2	cg20376568_	-0.729531175844231
cg21278764_UTP11L	cg27099951_RP11-795G3.3;LRRC49;RP11-138H8.5	-0.728698553102108
cg17989667_	cg21278764_UTP11L	-0.728556870314792
ENSG00000143379.12_3_SETDB1	cg06759993_PHACTR2	-0.727965575053288
ENSG00000151632.17_4_AKR1C2	cg08331284_ZMIZ1	-0.727956542241287
ENSG00000151632.17_4_AKR1C2	cg06759993_PHACTR2	0.727941106070396
ENSG00000166415.15_4_WDR72	cg12829045_	-0.727673041508056
cg02716218_	cg08331284_ZMIZ1	0.727555273592706
cg15350627_RP5-940J5.3;GAPDH	cg21278764_UTP11L	0.72710971204076
ENSG00000143379.12_3_SETDB1	cg02716218_	0.724686412623882
cg12829045_	cg23601468_TIMP3;SYN3	0.724015387301888
cg08331284_ZMIZ1	cg20376568_	0.723562395121132
ENSG00000143379.12_3_SETDB1	cg20376568_	0.722611488985865
cg12829045_	k__Bacteria;p__Bacteroidetes;c__Bacteroidia;o__Bacteroidales;f__Prevotellaceae;g__Prevotella_p__Bacteroidetes g__Prevotella	0.722468387138393
cg12829045_	cg13623137_	0.721942359110885
cg01267797_SERINC5	cg21278764_UTP11L	0.72091126708068
cg00370022_CYP1A1	cg23601468_TIMP3;SYN3	0.717911480469773
ENSG00000166415.15_4_WDR72	cg00370022_CYP1A1	-0.717561546967151
cg00370022_CYP1A1	k__Bacteria;p__Bacteroidetes;c__Bacteroidia;o__Bacteroidales;f__Prevotellaceae;g__Prevotella_p__Bacteroidetes g__Prevotella	0.716183538403655
cg00370022_CYP1A1	cg13623137_	0.715902567605613
ENSG00000143379.12_3_SETDB1	ENSG00000151632.17_4_AKR1C2	-0.712821703874084
ENSG00000122873.12_3_CISD1	cg21278764_UTP11L	-0.712206376004293
cg06759993_PHACTR2	cg08331284_ZMIZ1	-0.711912491645469
cg02716218_	cg22528526_AC012668.2;AC122136.1	0.711508705065786
ENSG00000122873.12_3_CISD1	cg23601468_TIMP3;SYN3	-0.711401112958688
ENSG00000151632.17_4_AKR1C2	cg22528526_AC012668.2;AC122136.1	-0.710645479298084
cg08823182_S100A5	cg23601468_TIMP3;SYN3	-0.71050724644996
cg02716218_	cg27099951_RP11-795G3.3;LRRC49;RP11-138H8.5	-0.710488666377728
ENSG00000166415.15_4_WDR72	cg08823182_S100A5	0.710347410886013
ENSG00000122873.12_3_CISD1	cg13623137_	-0.709475868565166
ENSG00000122873.12_3_CISD1	k__Bacteria;p__Bacteroidetes;c__Bacteroidia;o__Bacteroidales;f__Prevotellaceae;g__Prevotella_p__Bacteroidetes g__Prevotella	-0.709416610240499
cg02716218_	cg17989667_	-0.709412629169146
ENSG00000143379.12_3_SETDB1	cg27099951_RP11-795G3.3;LRRC49;RP11-138H8.5	-0.70939932303715
cg08823182_S100A5	k__Bacteria;p__Bacteroidetes;c__Bacteroidia;o__Bacteroidales;f__Prevotellaceae;g__Prevotella_p__Bacteroidetes g__Prevotella	-0.708806222485117
cg02716218_	cg15350627_RP5-940J5.3;GAPDH	0.70872300511403
cg08823182_S100A5	cg13623137_	-0.708516865562671
cg20376568_	cg22528526_AC012668.2;AC122136.1	0.707798642069857
cg20376568_	cg27099951_RP11-795G3.3;LRRC49;RP11-138H8.5	-0.707516898276767
cg00370022_CYP1A1	cg21278764_UTP11L	0.706755347358314
ENSG00000143379.12_3_SETDB1	cg15350627_RP5-940J5.3;GAPDH	0.706670631459737
cg17989667_	cg20376568_	-0.706275134315384
cg15350627_RP5-940J5.3;GAPDH	cg20376568_	0.705719323129602
ENSG00000122873.12_3_CISD1	ENSG00000166415.15_4_WDR72	0.70547351952813
ENSG00000151632.17_4_AKR1C2	cg17989667_	0.704930813790026
ENSG00000151632.17_4_AKR1C2	cg27099951_RP11-795G3.3;LRRC49;RP11-138H8.5	0.704900855877617
cg06759993_PHACTR2	cg27099951_RP11-795G3.3;LRRC49;RP11-138H8.5	0.704408392430837
ENSG00000143379.12_3_SETDB1	cg12829045_	0.704252673721889
cg12829045_	cg21278764_UTP11L	0.704241267836221
ENSG00000143379.12_3_SETDB1	cg17989667_	-0.7041417623677
ENSG00000166415.15_4_WDR72	cg24738724_	0.703587733663125
ENSG00000151632.17_4_AKR1C2	cg15350627_RP5-940J5.3;GAPDH	-0.703402460056662
ENSG00000143379.12_3_SETDB1	cg08331284_ZMIZ1	0.703101189436489
cg01267797_SERINC5	cg02716218_	0.702726465854686
cg06759993_PHACTR2	cg15350627_RP5-940J5.3;GAPDH	-0.7022681937319
cg06759993_PHACTR2	cg17989667_	0.701653771772119
ENSG00000143379.12_3_SETDB1	cg01267797_SERINC5	0.700892954644756
