# Supplementary material for: Microbial dysbiosis and the host airway epithelial response: insights into HIV-associated COPD using multi’omics profiling
Source: Respir Res. 2023 May 4;24:124. doi: 10.1186/s12931-023-02431-4 (PMC10161506; doi:10.1186/s12931-023-02431-4)
Supplement: Supplementary file 3 — Additional file 3. Containing DIABLO results by HIV status. [file 12931_2023_2431_MOESM3_ESM.csv]

Var1	Var2	value
k__Bacteria;p__Planctomycetes;c__Planctomycetia;o__Planctomycetales;f__Planctomycetaceae;g__Planctomyces_p__Planctomycetes g__Planctomyces	k__Bacteria;p__Proteobacteria;c__Gammaproteobacteria;o__Enterobacteriales;f__Enterobacteriaceae;___p__Proteobacteria __	0.951961522427283
k__Bacteria;p__Actinobacteria;c__Actinobacteria;o__Actinomycetales;f__Dermabacteraceae;g__Dermabacter_p__Actinobacteria g__Dermabacter	k__Bacteria;p__Proteobacteria;c__Gammaproteobacteria;o__Enterobacteriales;f__Enterobacteriaceae;___p__Proteobacteria __	0.908582952116351
k__Bacteria;p__Actinobacteria;c__Actinobacteria;o__Actinomycetales;f__Dermabacteraceae;g__Dermabacter_p__Actinobacteria g__Dermabacter	k__Bacteria;p__Planctomycetes;c__Planctomycetia;o__Planctomycetales;f__Planctomycetaceae;g__Planctomyces_p__Planctomycetes g__Planctomyces	0.908424973064644
cg20808136_FGF7	k__Bacteria;p__Actinobacteria;c__Actinobacteria;o__Bifidobacteriales;f__Bifidobacteriaceae;g__Scardovia_p__Actinobacteria g__Scardovia	-0.811319620745624
cg07300660_GLI2	cg14438445_SOS1-IT1	0.806879558208134
cg07300660_GLI2	cg20474201_WAPAL	0.798536285776553
cg07300660_GLI2	cg08516247_SLC12A7	0.797570561439715
cg10612282_	k__Bacteria;p__Proteobacteria;c__Gammaproteobacteria;o__Enterobacteriales;f__Enterobacteriaceae;___p__Proteobacteria __	-0.794594471026105
cg10612282_	k__Bacteria;p__Planctomycetes;c__Planctomycetia;o__Planctomycetales;f__Planctomycetaceae;g__Planctomyces_p__Planctomycetes g__Planctomyces	-0.794233880981101
cg01290088_	cg07300660_GLI2	0.784675163482857
cg02793656_GABRB3	cg07300660_GLI2	0.784403105860549
cg02110701_ZFPM1	cg07300660_GLI2	0.783358176165534
cg07300660_GLI2	cg22756555_TANK;AC009313.1	-0.781500381916549
cg07300660_GLI2	cg26856604_	0.779722576201585
cg07300660_GLI2	cg09092901_LINC00486	0.772651217372451
cg07300660_GLI2	cg23552779_HYAL3;NAT6	-0.768763293197436
cg07300660_GLI2	cg13406896_CYS1	-0.76835370613194
cg08516247_SLC12A7	cg14438445_SOS1-IT1	0.765980083110554
cg07300660_GLI2	cg08904369_UNC93A	0.765394602774353
cg01044261_CAMK2B	cg07300660_GLI2	-0.765270088659277
cg07300660_GLI2	cg26210521_SLC2A9	0.762375923898163
cg07300660_GLI2	cg10344081_CDKL2	-0.757533117175044
cg07300660_GLI2	cg08242354_	0.754440622700241
cg14438445_SOS1-IT1	cg20474201_WAPAL	0.753182134874508
cg10612282_	k__Bacteria;p__Actinobacteria;c__Actinobacteria;o__Actinomycetales;f__Dermabacteraceae;g__Dermabacter_p__Actinobacteria g__Dermabacter	-0.750487761486236
cg02110701_ZFPM1	cg14438445_SOS1-IT1	0.748049004768657
cg14438445_SOS1-IT1	cg22756555_TANK;AC009313.1	-0.74720028625476
cg02793656_GABRB3	cg14438445_SOS1-IT1	0.745213973934777
cg07300660_GLI2	cg12696838_LHFPL2	-0.745082000977384
cg01290088_	cg14438445_SOS1-IT1	0.743939504913162
cg02110701_ZFPM1	cg08516247_SLC12A7	0.740879816033
cg14438445_SOS1-IT1	cg23552779_HYAL3;NAT6	-0.73980833768751
cg08516247_SLC12A7	cg20474201_WAPAL	0.73977582583106
cg14438445_SOS1-IT1	cg26856604_	0.738602229325616
cg08516247_SLC12A7	cg22756555_TANK;AC009313.1	-0.738149816176605
cg01290088_	cg20474201_WAPAL	0.737956878807188
cg02793656_GABRB3	cg20474201_WAPAL	0.736889395147967
cg02793656_GABRB3	cg08516247_SLC12A7	0.736614822677002
cg01290088_	cg08516247_SLC12A7	0.734978593254792
cg20474201_WAPAL	cg26856604_	0.733850672258597
cg20474201_WAPAL	cg22756555_TANK;AC009313.1	-0.73356440900832
cg02110701_ZFPM1	cg20474201_WAPAL	0.733252479127793
cg08516247_SLC12A7	cg23552779_HYAL3;NAT6	-0.732997610566606
cg07300660_GLI2	cg20656751_NAT8L	-0.732505470821358
cg08242354_	cg08516247_SLC12A7	0.731753742818705
cg07300660_GLI2	cg20137918_	0.730980179932585
cg09092901_LINC00486	cg14438445_SOS1-IT1	0.729679303016359
cg08516247_SLC12A7	cg26856604_	0.729371560406166
cg13406896_CYS1	cg14438445_SOS1-IT1	-0.728394179761691
cg01044261_CAMK2B	cg14438445_SOS1-IT1	-0.725857894520391
cg09092901_LINC00486	cg20474201_WAPAL	0.725844490759077
cg02110701_ZFPM1	cg22756555_TANK;AC009313.1	-0.725412386664219
cg08242354_	cg14438445_SOS1-IT1	0.724957225600503
cg14438445_SOS1-IT1	cg26210521_SLC2A9	0.724783402368388
cg08904369_UNC93A	cg14438445_SOS1-IT1	0.724734429613832
cg01290088_	cg02793656_GABRB3	0.724105239854907
cg02110701_ZFPM1	cg02793656_GABRB3	0.723473845895866
cg01290088_	cg02110701_ZFPM1	0.722436396562744
cg02793656_GABRB3	cg22756555_TANK;AC009313.1	-0.722166672063194
cg08516247_SLC12A7	cg09092901_LINC00486	0.722116605517013
cg08516247_SLC12A7	cg13406896_CYS1	-0.72138917177423
cg22756555_TANK;AC009313.1	cg23552779_HYAL3;NAT6	0.721305803497673
cg13406896_CYS1	cg20474201_WAPAL	-0.720498793181776
cg08904369_UNC93A	cg20474201_WAPAL	0.720483419518506
cg01290088_	cg22756555_TANK;AC009313.1	-0.720382820988763
cg01290088_	cg26856604_	0.720191904670264
cg02793656_GABRB3	cg26856604_	0.719480845440367
cg01044261_CAMK2B	cg08516247_SLC12A7	-0.719090089717529
cg07300660_GLI2	cg07769732_AC011747.7	0.71908298512947
cg20474201_WAPAL	cg23552779_HYAL3;NAT6	-0.717905740291853
cg20474201_WAPAL	cg26210521_SLC2A9	0.717414582108904
cg02110701_ZFPM1	cg26856604_	0.717406705164254
cg01044261_CAMK2B	cg20474201_WAPAL	-0.717259874363168
cg02110701_ZFPM1	cg23552779_HYAL3;NAT6	-0.71722849902846
cg08516247_SLC12A7	cg08904369_UNC93A	0.71563643336494
cg08516247_SLC12A7	cg26210521_SLC2A9	0.715309312497183
cg22756555_TANK;AC009313.1	cg26856604_	-0.715278132062028
cg10344081_CDKL2	cg14438445_SOS1-IT1	-0.714655183005929
cg01290088_	cg09092901_LINC00486	0.714252417121837
cg10344081_CDKL2	cg20474201_WAPAL	-0.712769497721421
cg02793656_GABRB3	cg09092901_LINC00486	0.712389344635291
cg12696838_LHFPL2	cg14438445_SOS1-IT1	-0.711090383291588
cg02793656_GABRB3	cg23552779_HYAL3;NAT6	-0.710847703195546
cg09092901_LINC00486	cg26856604_	0.710152899445609
cg08516247_SLC12A7	cg12696838_LHFPL2	-0.709929867946248
cg01290088_	cg13406896_CYS1	-0.709730619125245
cg02793656_GABRB3	cg13406896_CYS1	-0.70878564045283
cg02110701_ZFPM1	cg09092901_LINC00486	0.708200505905948
cg07300660_GLI2	cg10091935_ARRDC1	-0.707907466247974
cg01290088_	cg23552779_HYAL3;NAT6	-0.707785450526749
cg01290088_	cg08904369_UNC93A	0.707017709886421
cg01044261_CAMK2B	cg01290088_	-0.706816061098866
cg02110701_ZFPM1	cg13406896_CYS1	-0.706645047629
cg08516247_SLC12A7	cg10344081_CDKL2	-0.70645666948978
cg02793656_GABRB3	cg08904369_UNC93A	0.706219144378188
cg07090470_SNRK	cg07300660_GLI2	0.706151970133404
cg16491404_ABCF3	k__Bacteria;p__Proteobacteria;c__Gammaproteobacteria;o__Enterobacteriales;f__Enterobacteriaceae;___p__Proteobacteria __	-0.705985897129556
cg01044261_CAMK2B	cg02793656_GABRB3	-0.705971984199617
cg16491404_ABCF3	k__Bacteria;p__Planctomycetes;c__Planctomycetia;o__Planctomycetales;f__Planctomycetaceae;g__Planctomyces_p__Planctomycetes g__Planctomyces	-0.705806334661274
cg13406896_CYS1	cg26856604_	-0.705358650145976
cg07300660_GLI2	cg16841327_RP6-109B7.4;RP4-695O20__B.10	-0.704788020607752
cg22756555_TANK;AC009313.1	cg26210521_SLC2A9	-0.70460199248458
cg01044261_CAMK2B	cg02110701_ZFPM1	-0.704087555172443
cg02110701_ZFPM1	cg26210521_SLC2A9	0.704060855573863
cg02110701_ZFPM1	cg08904369_UNC93A	0.703962819942573
cg02793656_GABRB3	cg26210521_SLC2A9	0.703942730676749
cg01290088_	cg26210521_SLC2A9	0.70358139413089
cg07300660_GLI2	cg19220099_ZDHHC8	-0.702817306908337
cg08904369_UNC93A	cg26856604_	0.702764526522343
cg01044261_CAMK2B	cg26856604_	-0.702419674559552
cg09092901_LINC00486	cg22756555_TANK;AC009313.1	-0.702327239897352
cg13406896_CYS1	cg22756555_TANK;AC009313.1	0.702324053248674
cg23552779_HYAL3;NAT6	cg26856604_	-0.702247702707654
cg09092901_LINC00486	cg13406896_CYS1	-0.70218888458936
cg08242354_	cg20656751_NAT8L	-0.701904290757756
cg08904369_UNC93A	cg22756555_TANK;AC009313.1	-0.70168857333204
cg01290088_	cg10344081_CDKL2	-0.700375919150583
