# Supplementary material for: Microbial dysbiosis and the host airway epithelial response: insights into HIV-associated COPD using multi’omics profiling
Source: Respir Res. 2023 May 4;24:124. doi: 10.1186/s12931-023-02431-4 (PMC10161506; doi:10.1186/s12931-023-02431-4)
Supplement: Supplementary file 4 — Additional file 4. Containing DIABLO results by COPD and HIV status. [file 12931_2023_2431_MOESM4_ESM.csv]

Var1	Var2	value
cg00044440_	cg13223329_OPCML	0.872784833328793
cg00044440_	cg14819618_	0.868105485578785
cg00044440_	cg20487890_U7	0.859325126990182
cg00044440_	cg15619333_ZNF268	0.855133677553156
cg00044440_	cg09556666_RP11-1007O24.2;RP11-1007O24.3	0.847087476880511
cg13223329_OPCML	cg14819618_	0.847080984783574
cg09556666_RP11-1007O24.2;RP11-1007O24.3	cg14819618_	0.842651791558319
cg00044440_	cg19831545_	0.84203487969607
cg09556666_RP11-1007O24.2;RP11-1007O24.3	cg13223329_OPCML	0.840638210650831
cg00044440_	cg13272676_IPO7	0.837350852352537
cg13223329_OPCML	cg20487890_U7	0.834512890368341
cg00044440_	cg08043442_FNBP1	0.834013380206231
cg00044440_	cg19609713_CD27;LOC678655	0.832769269228006
cg14819618_	cg20487890_U7	0.83269839417538
cg00044440_	cg26192503_SDK1	0.830010074560424
cg13223329_OPCML	cg15619333_ZNF268	0.829298366094501
cg00044440_	cg09414262_	0.826838011876557
cg14819618_	cg15619333_ZNF268	0.82442999055779
cg00044440_	cg24226851_AC007092.1	0.824345238746784
cg00044440_	cg13562289_	0.822976069916172
cg15619333_ZNF268	cg20487890_U7	0.821766599014326
cg00044440_	cg07194700_	0.820036172454971
cg13223329_OPCML	cg13272676_IPO7	0.820010509883354
ENSG00000010361.13_4_FUZ	cg08288330_FUZ	-0.819137569808831
cg00044440_	cg09786062_SH3D19	0.81860371557071
cg09556666_RP11-1007O24.2;RP11-1007O24.3	cg20487890_U7	0.817718775950605
cg14819618_	cg19831545_	0.813796595427097
cg13223329_OPCML	cg19831545_	0.811839721730922
cg13272676_IPO7	cg14819618_	0.811769466079955
cg08043442_FNBP1	cg14819618_	0.808671079045036
cg09556666_RP11-1007O24.2;RP11-1007O24.3	cg15619333_ZNF268	0.808333039216732
cg00044440_	cg17103081_GPR125	0.808118658719378
cg00044440_	cg11160264_	0.807746591773198
cg09556666_RP11-1007O24.2;RP11-1007O24.3	cg13272676_IPO7	0.807409657574188
cg14819618_	cg26192503_SDK1	0.805950031311167
cg09414262_	cg14819618_	0.805136360712004
cg13272676_IPO7	cg20487890_U7	0.80379450178979
cg00044440_	cg16870607_SLC11A1	0.80361145782675
cg08043442_FNBP1	cg13223329_OPCML	0.801905697437059
cg13223329_OPCML	cg26192503_SDK1	0.801557078629211
cg09414262_	cg13223329_OPCML	0.801384934105799
cg20487890_U7	cg26192503_SDK1	0.800446687983783
cg13272676_IPO7	cg15619333_ZNF268	0.800218801901704
cg13223329_OPCML	cg19609713_CD27;LOC678655	0.799878286594733
ENSG00000135503.13_5_ACVR1B	cg08288330_FUZ	-0.799796872269058
cg00044440_	cg00385063_TMEM50B	-0.799084990156666
cg09556666_RP11-1007O24.2;RP11-1007O24.3	cg19831545_	0.798785513275285
cg09556666_RP11-1007O24.2;RP11-1007O24.3	cg27485605_LTA4H	0.797939855800395
cg08043442_FNBP1	cg20487890_U7	0.797203794291583
cg15619333_ZNF268	cg26192503_SDK1	0.796559374417649
cg09786062_SH3D19	cg14819618_	0.793932816113691
cg13223329_OPCML	cg13562289_	0.793729753517869
ENSG00000142949.17_4_PTPRF	cg08288330_FUZ	-0.793554274442118
cg19831545_	cg20487890_U7	0.793119172860029
cg00044440_	cg27485605_LTA4H	0.793118853661618
cg09414262_	cg20487890_U7	0.792952186464064
cg00044440_	cg11733626_MYLK-AS1;PTPLB	-0.792821845806849
cg07194700_	cg13223329_OPCML	0.792580140511178
cg08043442_FNBP1	cg15619333_ZNF268	0.791421239219788
cg14819618_	cg27485605_LTA4H	0.791147629022819
cg13562289_	cg14819618_	0.789524684347299
cg07194700_	cg14819618_	0.789040969690403
cg09786062_SH3D19	cg13223329_OPCML	0.789008719103111
cg09414262_	cg09556666_RP11-1007O24.2;RP11-1007O24.3	0.788668729532107
cg13223329_OPCML	cg27485605_LTA4H	0.788110889605317
cg14819618_	cg19609713_CD27;LOC678655	0.787472985873874
cg09414262_	cg15619333_ZNF268	0.787207614023526
cg13223329_OPCML	cg24226851_AC007092.1	0.786953578885972
ENSG00000124279.12_4_FASTKD3	cg08288330_FUZ	0.785860008474969
cg04921078_RP11-1A16.1	cg20173993_CSF3R	-0.785838138985961
cg15619333_ZNF268	cg19831545_	0.785098330541708
cg08288330_FUZ	k__Bacteria;p__Bacteroidetes;c__Bacteroidia;o__Bacteroidales;f__Prevotellaceae;g__Prevotella_p__Bacteroidetes g__Prevotella	-0.784873119672693
ENSG00000129951.18_6_PLPPR3	cg08288330_FUZ	-0.784809310521709
cg08043442_FNBP1	cg09556666_RP11-1007O24.2;RP11-1007O24.3	0.784483430242656
cg13562289_	cg20487890_U7	0.784261636583355
cg00044440_	cg04460041_ECI1	0.783645832879892
cg09556666_RP11-1007O24.2;RP11-1007O24.3	cg26192503_SDK1	0.783287595572744
cg13562289_	cg15619333_ZNF268	0.781211947931676
cg14819618_	cg24226851_AC007092.1	0.779155333154031
cg08043442_FNBP1	cg26192503_SDK1	0.779027824195671
cg14819618_	cg17103081_GPR125	0.778844257221642
cg13223329_OPCML	cg16870607_SLC11A1	0.778106029109177
ENSG00000010361.13_4_FUZ	ENSG00000135503.13_5_ACVR1B	0.777952470710296
cg19609713_CD27;LOC678655	cg20487890_U7	0.777915974683281
ENSG00000010361.13_4_FUZ	ENSG00000142949.17_4_PTPRF	0.777118296793215
cg07194700_	cg09556666_RP11-1007O24.2;RP11-1007O24.3	0.777107386219367
cg11160264_	cg14819618_	0.777092440877951
cg09786062_SH3D19	cg20487890_U7	0.77633946088746
cg14819618_	cg16870607_SLC11A1	0.776239787899608
ENSG00000129951.18_6_PLPPR3	ENSG00000135503.13_5_ACVR1B	0.776239489335562
cg09556666_RP11-1007O24.2;RP11-1007O24.3	cg09786062_SH3D19	0.776001776388324
cg19609713_CD27;LOC678655	cg19831545_	0.77584892852833
cg13223329_OPCML	cg17103081_GPR125	0.775508852610452
ENSG00000010361.13_4_FUZ	ENSG00000124279.12_4_FASTKD3	-0.775372565341446
cg08043442_FNBP1	cg19831545_	0.774526415833238
cg11160264_	cg13223329_OPCML	0.774523124834768
cg13272676_IPO7	cg19831545_	0.774478007798341
cg15619333_ZNF268	cg19609713_CD27;LOC678655	0.7743506912359
ENSG00000010361.13_4_FUZ	k__Bacteria;p__Bacteroidetes;c__Bacteroidia;o__Bacteroidales;f__Prevotellaceae;g__Prevotella_p__Bacteroidetes g__Prevotella	0.77373731002586
cg09556666_RP11-1007O24.2;RP11-1007O24.3	cg19609713_CD27;LOC678655	0.77368895808969
cg07194700_	cg20487890_U7	0.773586772530086
cg09556666_RP11-1007O24.2;RP11-1007O24.3	cg13562289_	0.771464577538559
cg13272676_IPO7	cg26192503_SDK1	0.771420935246523
cg08043442_FNBP1	cg09414262_	0.771015990897144
cg09414262_	cg26192503_SDK1	0.770839873821348
cg19831545_	cg24226851_AC007092.1	0.770031756120566
cg09414262_	cg13272676_IPO7	0.769248402935232
cg09786062_SH3D19	cg15619333_ZNF268	0.768995663962307
ENSG00000182400.15_4_TRAPPC6B	cg08288330_FUZ	0.768882456001284
cg00385063_TMEM50B	cg13223329_OPCML	-0.768665687593711
cg09414262_	cg19831545_	0.768409029654231
cg19609713_CD27;LOC678655	cg24226851_AC007092.1	0.76835690951217
cg08043442_FNBP1	cg13272676_IPO7	0.768258141690887
cg07194700_	cg19831545_	0.768125468508372
cg20487890_U7	cg24226851_AC007092.1	0.767762218184265
cg09556666_RP11-1007O24.2;RP11-1007O24.3	cg16870607_SLC11A1	0.767725701038657
cg09786062_SH3D19	cg19831545_	0.767685520695053
cg07194700_	cg15619333_ZNF268	0.767572074903183
cg20487890_U7	cg27485605_LTA4H	0.766909645462782
cg13272676_IPO7	cg19609713_CD27;LOC678655	0.766476283063164
cg11733626_MYLK-AS1;PTPLB	cg14819618_	-0.765546278455762
cg11160264_	cg19831545_	0.765539181563964
ENSG00000010361.13_4_FUZ	ENSG00000129951.18_6_PLPPR3	0.764695675047589
cg19831545_	cg26192503_SDK1	0.76386131564248
cg13272676_IPO7	cg13562289_	0.763490587313434
cg15619333_ZNF268	cg24226851_AC007092.1	0.763320214325053
ENSG00000010361.13_4_FUZ	ENSG00000182400.15_4_TRAPPC6B	-0.763279350268561
cg08288330_FUZ	cg19994384_RP11-168P8.7	-0.762899664241753
cg17103081_GPR125	cg20487890_U7	0.761927894327489
cg11733626_MYLK-AS1;PTPLB	cg13223329_OPCML	-0.761728640026089
ENSG00000135503.13_5_ACVR1B	ENSG00000142949.17_4_PTPRF	0.761477021775134
ENSG00000138434.17_5_ITPRID2	cg08288330_FUZ	0.76048773901338
cg09556666_RP11-1007O24.2;RP11-1007O24.3	cg11160264_	0.76041675398118
ENSG00000272502.1_6_AC104958.2	cg08288330_FUZ	-0.760215828276153
cg00385063_TMEM50B	cg14819618_	-0.759848419072233
cg09556666_RP11-1007O24.2;RP11-1007O24.3	cg24226851_AC007092.1	0.759684266460196
cg08043442_FNBP1	cg09786062_SH3D19	0.759508360232457
cg13562289_	cg19831545_	0.759371031322897
cg16870607_SLC11A1	cg19831545_	0.759221407339964
cg13562289_	cg26192503_SDK1	0.759179985654188
cg09556666_RP11-1007O24.2;RP11-1007O24.3	cg17103081_GPR125	0.759076606339204
cg08043442_FNBP1	cg13562289_	0.75883570914186
cg07194700_	cg13272676_IPO7	0.758565090225849
ENSG00000135503.13_5_ACVR1B	ENSG00000138434.17_5_ITPRID2	-0.758366607795321
cg17103081_GPR125	cg19831545_	0.758275963206356
cg15619333_ZNF268	cg27485605_LTA4H	0.757761392462237
cg07194700_	cg19609713_CD27;LOC678655	0.757736513326357
cg13272676_IPO7	cg27485605_LTA4H	0.756907399394804
cg11733626_MYLK-AS1;PTPLB	cg20487890_U7	-0.756554278934413
cg02024744_	cg04921078_RP11-1A16.1	0.755128096945158
cg16870607_SLC11A1	cg20487890_U7	0.75500738592994
cg15619333_ZNF268	cg17103081_GPR125	0.754958606036601
cg11160264_	cg20487890_U7	0.753909003230562
cg09786062_SH3D19	cg13272676_IPO7	0.753751003419073
cg09414262_	cg13562289_	0.753155396797186
cg09786062_SH3D19	cg26192503_SDK1	0.752530333385414
ENSG00000124279.12_4_FASTKD3	ENSG00000135503.13_5_ACVR1B	-0.752378612093334
cg09414262_	cg09786062_SH3D19	0.752128641753935
cg13272676_IPO7	cg24226851_AC007092.1	0.751928818655534
cg11733626_MYLK-AS1;PTPLB	cg15619333_ZNF268	-0.751831626536649
cg04460041_ECI1	cg13223329_OPCML	0.751111274799387
cg00385063_TMEM50B	cg20487890_U7	-0.751078679975318
ENSG00000129951.18_6_PLPPR3	ENSG00000142949.17_4_PTPRF	0.750998965143704
cg08043442_FNBP1	cg19609713_CD27;LOC678655	0.750779168042661
cg08288330_FUZ	cg13740135_PHLDB3	0.750013885814603
cg07194700_	cg08043442_FNBP1	0.750008443312311
cg13562289_	cg19609713_CD27;LOC678655	0.749889661760593
cg11160264_	cg19609713_CD27;LOC678655	0.74929816162064
ENSG00000010361.13_4_FUZ	ENSG00000272502.1_6_AC104958.2	0.749295284805301
cg07194700_	cg24226851_AC007092.1	0.749190447120457
cg19831545_	cg27485605_LTA4H	0.748485111743484
ENSG00000010361.13_4_FUZ	ENSG00000138434.17_5_ITPRID2	-0.747972752125275
cg00385063_TMEM50B	cg15619333_ZNF268	-0.747497261284977
cg15619333_ZNF268	cg16870607_SLC11A1	0.747231070657053
cg08043442_FNBP1	cg24226851_AC007092.1	0.74703477136932
ENSG00000124279.12_4_FASTKD3	k__Bacteria;p__Bacteroidetes;c__Bacteroidia;o__Bacteroidales;f__Prevotellaceae;g__Prevotella_p__Bacteroidetes g__Prevotella	-0.746986317933826
cg09414262_	cg19609713_CD27;LOC678655	0.746955864264468
cg16870607_SLC11A1	cg19609713_CD27;LOC678655	0.746677669479756
ENSG00000135503.13_5_ACVR1B	k__Bacteria;p__Bacteroidetes;c__Bacteroidia;o__Bacteroidales;f__Prevotellaceae;g__Prevotella_p__Bacteroidetes g__Prevotella	0.746673928390204
cg08043442_FNBP1	cg17103081_GPR125	0.746551866124171
cg09786062_SH3D19	cg19609713_CD27;LOC678655	0.746441612525743
cg07194700_	cg09414262_	0.746102148818514
cg11160264_	cg24226851_AC007092.1	0.745636742462732
cg00385063_TMEM50B	cg09556666_RP11-1007O24.2;RP11-1007O24.3	-0.745430993801048
cg11160264_	cg15619333_ZNF268	0.745224563815101
cg00385063_TMEM50B	cg19831545_	-0.743069746975878
cg07194700_	cg09786062_SH3D19	0.742830439719412
cg09556666_RP11-1007O24.2;RP11-1007O24.3	cg11733626_MYLK-AS1;PTPLB	-0.742768739127722
cg13272676_IPO7	cg16870607_SLC11A1	0.74258245125548
ENSG00000010361.13_4_FUZ	cg19994384_RP11-168P8.7	0.742538875160915
cg07194700_	cg26192503_SDK1	0.742507962368299
cg19609713_CD27;LOC678655	cg26192503_SDK1	0.742058573393647
cg09786062_SH3D19	cg24226851_AC007092.1	0.741817476349266
cg00385063_TMEM50B	cg19609713_CD27;LOC678655	-0.741218767945385
cg13562289_	cg24226851_AC007092.1	0.74112622924934
cg09786062_SH3D19	cg13562289_	0.741014621141831
cg07194700_	cg13562289_	0.740733094251638
cg17103081_GPR125	cg19609713_CD27;LOC678655	0.740468127899255
cg09414262_	cg27485605_LTA4H	0.740052601232138
cg08043442_FNBP1	cg11160264_	0.740047621555556
cg13272676_IPO7	cg17103081_GPR125	0.739996406507965
cg09414262_	cg24226851_AC007092.1	0.739993715060902
ENSG00000124279.12_4_FASTKD3	ENSG00000142949.17_4_PTPRF	-0.739465106635848
cg07194700_	cg11160264_	0.739340057134626
cg08043442_FNBP1	cg11733626_MYLK-AS1;PTPLB	-0.739338605439613
ENSG00000135503.13_5_ACVR1B	cg19994384_RP11-168P8.7	0.738841330780099
cg16870607_SLC11A1	cg24226851_AC007092.1	0.738709231881331
cg09414262_	cg17103081_GPR125	0.738329438901458
cg11733626_MYLK-AS1;PTPLB	cg26192503_SDK1	-0.737967425800444
cg09786062_SH3D19	cg11160264_	0.737746081888324
cg17103081_GPR125	cg26192503_SDK1	0.737539029892108
cg00385063_TMEM50B	cg13272676_IPO7	-0.737139526401413
ENSG00000138434.17_5_ITPRID2	ENSG00000151746.14_4_BICD1	0.7368207871229
cg07194700_	cg16870607_SLC11A1	0.736572551966789
cg17103081_GPR125	cg24226851_AC007092.1	0.73652339621858
ENSG00000142949.17_4_PTPRF	k__Bacteria;p__Bacteroidetes;c__Bacteroidia;o__Bacteroidales;f__Prevotellaceae;g__Prevotella_p__Bacteroidetes g__Prevotella	0.736264503599744
cg11160264_	cg13272676_IPO7	0.736191099890387
cg09786062_SH3D19	cg17103081_GPR125	0.736164155433259
cg08043442_FNBP1	cg27485605_LTA4H	0.735986725049835
cg04460041_ECI1	cg19609713_CD27;LOC678655	0.73597876231425
cg24226851_AC007092.1	cg26192503_SDK1	0.735952901774817
ENSG00000142949.17_4_PTPRF	ENSG00000182400.15_4_TRAPPC6B	-0.735885543476528
ENSG00000124279.12_4_FASTKD3	ENSG00000138434.17_5_ITPRID2	0.735836173504221
cg02024744_	cg20173993_CSF3R	-0.735385145800367
cg26192503_SDK1	cg27485605_LTA4H	0.735137215284073
ENSG00000124279.12_4_FASTKD3	ENSG00000129951.18_6_PLPPR3	-0.73488813911821
cg11733626_MYLK-AS1;PTPLB	cg19831545_	-0.734764178305863
cg13255083_MAP2	cg20173993_CSF3R	-0.733947048421133
ENSG00000010361.13_4_FUZ	cg13740135_PHLDB3	-0.733666603731152
cg07194700_	cg17103081_GPR125	0.733653884326278
cg11160264_	cg16870607_SLC11A1	0.733532181253309
cg08043442_FNBP1	cg16870607_SLC11A1	0.733374226767393
cg09414262_	cg11160264_	0.732615251065284
ENSG00000124279.12_4_FASTKD3	ENSG00000182400.15_4_TRAPPC6B	0.732540847400511
cg04460041_ECI1	cg15619333_ZNF268	0.7321520733656
cg07956867_ZNF212	cg08288330_FUZ	-0.732050821836604
cg00385063_TMEM50B	cg24226851_AC007092.1	-0.731920497803202
cg04460041_ECI1	cg20487890_U7	0.731629397466019
ENSG00000138434.17_5_ITPRID2	k__Bacteria;p__Bacteroidetes;c__Bacteroidia;o__Bacteroidales;f__Prevotellaceae;g__Prevotella_p__Bacteroidetes g__Prevotella	-0.731431333999725
cg09786062_SH3D19	cg16870607_SLC11A1	0.731352924102366
ENSG00000129951.18_6_PLPPR3	k__Bacteria;p__Bacteroidetes;c__Bacteroidia;o__Bacteroidales;f__Prevotellaceae;g__Prevotella_p__Bacteroidetes g__Prevotella	0.731021611384845
cg11160264_	cg17103081_GPR125	0.730967741536637
cg09414262_	cg11733626_MYLK-AS1;PTPLB	-0.730504071470742
cg11733626_MYLK-AS1;PTPLB	cg13272676_IPO7	-0.730352346068806
cg09414262_	cg16870607_SLC11A1	0.730344934906121
cg04460041_ECI1	cg14819618_	0.729942374793123
cg13562289_	cg17103081_GPR125	0.729690277668149
cg07194700_	cg27485605_LTA4H	0.727792565041868
cg09786062_SH3D19	cg27485605_LTA4H	0.727665586540241
ENSG00000142949.17_4_PTPRF	ENSG00000272502.1_6_AC104958.2	0.726781079209105
ENSG00000135503.13_5_ACVR1B	ENSG00000151746.14_4_BICD1	-0.726521436870471
ENSG00000172164.15_5_SNTB1	cg08288330_FUZ	-0.726249068773364
cg00385063_TMEM50B	cg08043442_FNBP1	-0.725935160381079
ENSG00000182400.15_4_TRAPPC6B	k__Bacteria;p__Bacteroidetes;c__Bacteroidia;o__Bacteroidales;f__Prevotellaceae;g__Prevotella_p__Bacteroidetes g__Prevotella	-0.725931262431097
cg07956867_ZNF212	cg18301062_	-0.72588653129943
ENSG00000135503.13_5_ACVR1B	ENSG00000182400.15_4_TRAPPC6B	-0.725165264008077
cg00385063_TMEM50B	cg07194700_	-0.72505947407819
cg11160264_	cg13562289_	0.724953178321102
cg11160264_	cg26192503_SDK1	0.724801227017424
ENSG00000129951.18_6_PLPPR3	ENSG00000138434.17_5_ITPRID2	-0.724245554543165
cg04460041_ECI1	cg13272676_IPO7	0.723606613753636
cg13562289_	cg16870607_SLC11A1	0.723521765229436
cg19609713_CD27;LOC678655	cg27485605_LTA4H	0.723113394888365
cg16870607_SLC11A1	cg17103081_GPR125	0.723016888221577
ENSG00000129951.18_6_PLPPR3	cg19994384_RP11-168P8.7	0.722921166641857
cg04460041_ECI1	cg24226851_AC007092.1	0.722780751866463
cg13562289_	cg27485605_LTA4H	0.722722438396377
cg16870607_SLC11A1	cg26192503_SDK1	0.722086682031916
ENSG00000142949.17_4_PTPRF	cg19994384_RP11-168P8.7	0.72182321978859
cg00385063_TMEM50B	cg13562289_	-0.721664746448831
cg00385063_TMEM50B	cg09414262_	-0.721644364976879
cg11733626_MYLK-AS1;PTPLB	cg13562289_	-0.721097776719864
cg04460041_ECI1	cg19831545_	0.720146428114298
cg00385063_TMEM50B	cg26192503_SDK1	-0.719877251887878
cg09786062_SH3D19	cg11733626_MYLK-AS1;PTPLB	-0.71969216260633
cg16870607_SLC11A1	cg27485605_LTA4H	0.719092713226838
ENSG00000197943.10_4_PLCG2	cg13255083_MAP2	-0.718241310553219
ENSG00000010361.13_4_FUZ	ENSG00000172164.15_5_SNTB1	0.718154291813154
cg00385063_TMEM50B	cg09786062_SH3D19	-0.71798724259805
cg04460041_ECI1	cg09556666_RP11-1007O24.2;RP11-1007O24.3	0.71629611688156
cg11733626_MYLK-AS1;PTPLB	cg19609713_CD27;LOC678655	-0.715886997395888
cg19994384_RP11-168P8.7	k__Bacteria;p__Bacteroidetes;c__Bacteroidia;o__Bacteroidales;f__Prevotellaceae;g__Prevotella_p__Bacteroidetes g__Prevotella	0.715328745616355
cg00385063_TMEM50B	cg11160264_	-0.715308787573356
ENSG00000135503.13_5_ACVR1B	cg13740135_PHLDB3	-0.714839551001083
ENSG00000129951.18_6_PLPPR3	ENSG00000182400.15_4_TRAPPC6B	-0.714723659738091
ENSG00000272502.1_6_AC104958.2	k__Bacteria;p__Bacteroidetes;c__Bacteroidia;o__Bacteroidales;f__Prevotellaceae;g__Prevotella_p__Bacteroidetes g__Prevotella	0.714355323793156
cg04921078_RP11-1A16.1	cg13255083_MAP2	0.713894428974993
ENSG00000124279.12_4_FASTKD3	ENSG00000272502.1_6_AC104958.2	-0.713268318889974
cg00044440_	cg10884975_RRP15	-0.713034119274188
cg00385063_TMEM50B	cg16870607_SLC11A1	-0.712910726543213
ENSG00000151746.14_4_BICD1	cg08288330_FUZ	0.712788051862747
cg07194700_	cg11733626_MYLK-AS1;PTPLB	-0.712680719046981
ENSG00000010361.13_4_FUZ	cg07956867_ZNF212	0.712435827655018
ENSG00000124279.12_4_FASTKD3	cg19994384_RP11-168P8.7	-0.712098788542867
cg11160264_	cg27485605_LTA4H	0.712065228611294
cg11733626_MYLK-AS1;PTPLB	cg24226851_AC007092.1	-0.711491283415727
cg17103081_GPR125	cg27485605_LTA4H	0.711272323366945
cg00385063_TMEM50B	cg17103081_GPR125	-0.710565271355253
cg24226851_AC007092.1	cg27485605_LTA4H	0.710099145366195
cg08288330_FUZ	cg18301062_	0.709637516067006
ENSG00000145246.13_5_ATP10D	cg08288330_FUZ	0.709009393712976
cg04460041_ECI1	cg07194700_	0.708662859145932
ENSG00000182400.15_4_TRAPPC6B	ENSG00000272502.1_6_AC104958.2	-0.70814271616781
cg11733626_MYLK-AS1;PTPLB	cg17103081_GPR125	-0.70801209577428
ENSG00000142949.17_4_PTPRF	cg13740135_PHLDB3	-0.7076353396327
ENSG00000142949.17_4_PTPRF	cg07956867_ZNF212	0.707231794626102
cg04460041_ECI1	cg13562289_	0.707183266158665
cg13740135_PHLDB3	k__Bacteria;p__Bacteroidetes;c__Bacteroidia;o__Bacteroidales;f__Prevotellaceae;g__Prevotella_p__Bacteroidetes g__Prevotella	-0.707102074892002
ENSG00000135503.13_5_ACVR1B	ENSG00000272502.1_6_AC104958.2	0.70659948004106
cg08288330_FUZ	cg25070373_	0.705840426209963
cg05926667_CABYR	cg08288330_FUZ	0.705394647040621
ENSG00000124279.12_4_FASTKD3	cg13740135_PHLDB3	0.703520307675909
ENSG00000010361.13_4_FUZ	ENSG00000145246.13_5_ATP10D	-0.703332028190047
cg00044440_	k__Bacteria;p__Proteobacteria;c__Alphaproteobacteria;o__Rhizobiales;f__Methylobacteriaceae;g__Methylobacterium_p__Proteobacteria g__Methylobacterium	-0.703031409721
ENSG00000129951.18_6_PLPPR3	ENSG00000272502.1_6_AC104958.2	0.702869075938764
ENSG00000129951.18_6_PLPPR3	cg13740135_PHLDB3	-0.702548627582587
cg11160264_	cg11733626_MYLK-AS1;PTPLB	-0.702225650191826
cg04117076_	cg08288330_FUZ	-0.70167940809731
ENSG00000010361.13_4_FUZ	ENSG00000151746.14_4_BICD1	-0.700651745503933
ENSG00000138434.17_5_ITPRID2	ENSG00000142949.17_4_PTPRF	-0.70036981297132
